# Supplementary material for: Plant growth promoting rhizobacteria and biochar production from Parthenium hysterophorus enhance seed germination and productivity in barley under drought stress
Source: Front Plant Sci. 2023 Jun 8;14:1175097. doi: 10.3389/fpls.2023.1175097 (PMC10285313; doi:10.3389/fpls.2023.1175097)
Supplement: Supplementary file 1 [file Table_1.xlsx]

## Sheet: Sheet1
Shoot length (cm)
	CK	DRT	PGPR	BC	PGPR+BC
Replicate 1	29	16	35	34.9	39
Replicate 2	29	18	32	32.2	37.4
Replicate 3	25	20	32	32.5	37
Average	27.6667	18	33	33.2	37.8
Standard deviation	2.3094	2	1.73205	1.47986	1.0583
T-Test		0.028315	0.0236069	0.023884	0.00519827

## Sheet: Sheet2
	Root length (cm)
	CK	DRT	PGPR	BC	PGPR+BC
Replicate 1	12	11	17	9	11
Replicate 2	11	12	14	10	10
Replicate 3	9	10	16	8	10
Average	10.6667	11	15.6667	9	10.3333
Standard deviation	1.52753	1	1.52753	1	0.57735
T-terst		0.333333	0.0247068	0.0648059	0.333333

## Sheet: Sheet3
	Fresh biomass (g)
	CK	DRT	PGPR	BC	PGPR+BC
Replicate 1	2.6	1.6	3.1	3.2	4
Replicate 2	2.4	1.7	3.1	3.2	3.9
Replicate 3	2.7	1.4	3	3.1	3.6
Average	2.56667	1.56667	3.06667	3.16667	3.83333
Standard deviation	0.152753	0.152753	0.057735	0.057735	0.208167
T-test		0.0143571	0.0247068	0.0175494	0.0104003

## Sheet: Sheet4
	Dry biomass (g)
	CK	DRT	PGPR	BC	PGPR+BC
Replicate 1	1.5	0.8	2.2	2.2	2.8
Replicate 2	1.6	0.7	2.3	2	2.5
Replicate 3	1.8	0.9	2.1	2.4	2.6
Average	1.63333	0.8	2.2	2.2	2.63333
Standard deviation	0.152753	0.1	0.1	0.2	0.152753
T-test		0.0031696	0.0255763	0.0116878	0.0112736

## Sheet: Sheet5
	Seed germination (%)
	CK	DRT	PGPR	BC	PGPR+BC
Replicate 1	64	39	83	90	88
Replicate 2	63	41	82	94	91
Replicate 3	66	41	76	91	92
Average	64.3333	40.3333	80.3333	91.6667	90.3333
Standard deviation	1.52753	1.1547	3.78594	2.08167	2.08167
T-Test		0.000865802	0.0167023	0.00228936	0.000983285
